# Supplementary material for: Nutritional Interventions to Improve Cachexia Outcomes in Cancer—A Systematic Review
Source: Medicina (Kaunas). 2022 Jul 21;58(7):966. doi: 10.3390/medicina58070966 (PMC9318456; doi:10.3390/medicina58070966)
Supplement: Supplementary file 1 [file medicina-58-00966-s001.zip]

Archive with 1 entries (1 files):
- medicina-1772488-supplementary.pdf
